# Supplementary material for: Extensive evolution and T cell escape by SARS-CoV-2 in a 2.5-year persistent infection of an immunocompromised host
Source: iScience. 2026 Feb 5;29(3):114917. doi: 10.1016/j.isci.2026.114917 (PMC12936837; doi:10.1016/j.isci.2026.114917)
Supplement: Table S1. Negative investigational infection screens during suspected persistent SARS-CoV-2 infection [file mmc2.xlsx]

## Sheet: Supp Table 1
	Supplementary Table 1: Negative investigational infection screens during suspected persistent SARS-CoV-2 infection.
	Date	2020-06-29 20:55:00	2020-07-01 11:15:00	2020-07-02 10:05:00	2020-07-04 10:00:00	2020-07-05 09:37:00	2020-07-07 13:11:00	2020-09-23 09:44:00	2021-04-08	2021-04-15	2022-03-25	2022-04-13 16:21:00	2022-04-21	2022-05-26	2022-05-27	2022-10-29 21:08:00	2022-11-01 11:09:00	2022-11-02	2022-11-03 06:41:00	2022-11-07 15:01:00	2022-11-10 11:19:00	2022-11-11 01:35:00	2022-11-13 08:59:00	2022-11-15 09:17:00	2022-11-16 09:01:00	2022-11-17 04:21:00	2022-11-21 10:52:00	2022-11-25 06:29:00	2022-11-27 05:16:00	2022-12-15
	Day post suspected SARS-CoV-2 infection	14	15	16	18	19	22	99	296	303	647	667	674	709	710	866	868	869	870	875	877	878	880	882	883	884	888	892	894	912
	Sputum microscopy culture and sensitivity (MCS)
	Respiratory viral swab
	Respiratory rapid viral swab
	Sputum Pneumocystis jirovecii PCR
	Sputum acid fast bacilli prolonged culture
	Mycobacterium tuberculosis sputum PCR
	Atypical pneumonia serology (Chlamydia, legionella, mycoplasma)
	Urinary antigens (Pneumococcal, legionella)
	Mycoplasma IgG/IgM serology
	Blood culture aerobic
	Blood culture anaerobic
	Fungal Blood Beta D Glucan
	Fungal Blood Galactomannan
	Strongyloides serology
	Bronchoalveolar lavage gram stain
	Urine MCS
	HIV I+II antibody serology
	Infective Hepatitis screen (A IgM, B surface Ag, C viral Ab screem)
	EBV IgM serology
	EBV DNA
	CMV DNA
	Date and days since suspected SARS-CoV-2 infection are shown for each screening. Red squares indicate negative tests. Respiratory viral swab: seasonal coronavirus RNA, Respiratory Syncytial Virus RNA, influenza A RNA & B RNA, parainfluenza 1, 2, 3, 4 RNA, parechovirus RNA, respiratory adenovirus RNA, rhinovirus RNA, human metapneumovirus RNA, respiratory enterovirus RNA. Respiratory rapid viral s…
