# Supplementary material for: Extensive evolution and T cell escape by SARS-CoV-2 in a 2.5-year persistent infection of an immunocompromised host
Source: iScience. 2026 Feb 5;29(3):114917. doi: 10.1016/j.isci.2026.114917 (PMC12936837; doi:10.1016/j.isci.2026.114917)
Supplement: Table S2. Sequencing quality control metrics for SARS-CoV-2 samples [file mmc3.xlsx]

## Sheet: Supp Table 2
	Supplementary Table 2: Sequencing quality control metrics for SARS-CoV-2 samples.
	Sample	Input reads	Median Coverage	Coverage > 10x	Final QC
	P5_32_899_B.31	2355642	343	100	PASS
	P5_33_904_B.31	1780694	66	81	FAIL
	P5_35_920_Unassigned	2290818	1	37	FAIL
	This table summarizes sequencing quality metrics for all SARS-CoV-2 samples obtained from the patient. Quality control status was determined as "Pass" for samples with ≥90% genome coverage at 10X depth or greater, and "Fail" for samples below this threshold. Only samples with "Pass" status were used for downstream phylogenetic and mutation analyses.
