# Supplementary material for: Extensive evolution and T cell escape by SARS-CoV-2 in a 2.5-year persistent infection of an immunocompromised host
Source: iScience. 2026 Feb 5;29(3):114917. doi: 10.1016/j.isci.2026.114917 (PMC12936837; doi:10.1016/j.isci.2026.114917)
Supplement: Table S6. Predicted impact of mutations on peptide immunogenicity [file mmc7.xlsx]

## Sheet: Supp Table 6
	Supplementary Table 6: Predicted impact of mutations on peptide immunogenicity.
		Mutation	Viral Protein	Ancestral peptide	Ancestral score	Variant peptide	Variant score	length	△score	Predicted lower HLA binding of known binders
	Restricted by HLA carried by patient (validated HLA n=17; predicted HLA n=34, 35 epitopes in total)	A357S	NSP2	ILSPLYAFA	0.02228	ILSPLYAFS	0.02228	9	0	Yes
		A46V	NSP6	LPFAMGIIAM	0.19983	LPFVMGIIAM	0.202	10	0.00217	-
		D364N	Spike	RISNCVADY	-0.02787	RISNCVANY	-0.04461	9	-0.01674	-
		D364N	Spike	CVADYSVLY	-0.09595	CVANYSVLY	-0.12478	9	-0.02883	No
		D614G	Spike	YQDVNCTEV	0.08295	YQGVNCTEV	0.08675	9	0.0038	Yes
		E155A	NSP8	SALWEIQQVV	0.26371	SALWAIQQVV	0.20431	10	-0.0594	Yes
		E155A	NSP8	ALWEIQQVV	0.11957	ALWAIQQVV	0.05819	9	-0.06138	No
		E155A	NSP8	ALWEIQQV	0.09545	ALWAIQQV	0.03407	8	-0.06138	No
		F157L	Spike	SWMESEFRVY	0.15815	SWMESELRVY	0.03751	10	-0.12064	-
		F157L	Spike	KSWMESEFRVY	0.1071	KSWMESELRVY	-0.01354	11	-0.12064	-
		F157L	Spike	SWMESEFRV	0.10594	SWMESELRV	-0.00222	9	-0.10816	-
		I27T	NSP4	FYLITPVHV	0.21142	FYLTTPVHV	0.11656	9	-0.09486	-
		I27T	NSP4	YLITPVHVM	0.16174	YLTTPVHVM	0.13114	9	-0.0306	No
		I27T	NSP4	YLITPVHV	0.13762	YLTTPVHV	0.10702	8	-0.0306	Yes
		L118V	ORF8	EYHDVRVVL	0.1807	EYHDVRVVV	0.1807	9	0	-
		L21F	E	FLAFVVFL	0.30836	FFAFVVFL	0.30836	8	0	Yes
		L297F	NSP13	FAIGLALYY	0.09181	FAIGLAFYY	0.19997	9	0.10816	-
		L37F	NSP6	FLYENAFLP	0.2224	FFYENAFLP	0.2224	9	0	Yes
		L37F, A46V	NSP6	FLYENAFLPFA	0.29395	FFYENAFLPFV	0.29395	11	0	Yes
		L65F	ORF3a	ITLKKRWQL	-0.26262	ITFKKRWQL	-0.22102	9	0.0416	-
		P104S	ORF3A	AAGLEAPFLYLY	0.2186	AAGLEASFLYLY	0.0683	12	-0.1503	-
		P104S	ORF3A	AAGLEAPFLY	0.21732	AAGLEASFLY	0.07203	10	-0.14529	-
		P104S	ORF3A	AGLEAPFLY	0.21713	AGLEASFLY	0.07184	9	-0.14529	-
		P104S	ORF3A	GLEAPFLYL	0.15975	GLEASFLYL	0.00945	9	-0.1503	Yes
		P104S	ORF3A	VAAGLEAPF	0.15679	VAAGLEASF	0.06661	9	-0.09018	-
		P104S	ORF3A	LEAPFLYLY	0.0955	LEASFLYLY	-0.05981	9	-0.15531	-
		P104S	ORF3A	APFLYLYAL	0.03254	ASFLYLYAL	0.03254	9	0	-
		Q94K	ORF7a	FIRQEEVQELY	0.10442	FIRQEEVKELY	0.01046	11	-0.09396	No
		S327L	NP	TPSGTWLTY	0.24003	TPLGTWLTY	0.29013	9	0.0501	-
		S327L	NP	EVTPSGTWLTY	0.13297	EVTPLGTWLTY	0.28327	11	0.1503	-
		S327L	NP	VTPSGTWLTY	0.12256	VTPLGTWLTY	0.27787	10	0.15531	No
		S94R	M	GLMWLSYFI	0.06464	GLMWLRYFI	0.26909	9	0.20445	Yes
		T30I	E	FLLVTLAIL	0.17608	FLLVILAIL	0.26788	9	0.0918	No
		V149A	NSP6	TLMNVLTLV	-0.00747	TLMNVLTLA	-0.00747	9	0	No
		V3G	Spike	FVFLVLLPL	0.04076	FGFLVLLPL	0.04076	9	0	-
	Not known to be restricted by patients HLA (n=20)	S94R	M	LSYFIASFR	0.21181	LRYFIASFR	0.21181	9	0	-
		S94R	M	SYFIASFRLFA	0.27068	RYFIASFRLFA	0.27068	11	0	-
		S186P	NP	SQASSRSSSR	-0.65648	SQASSRPSSR	-0.51119	10	0.14529	-
		S327L	NP	GMEVTPSGTWLTY	0.23257	GMEVTPLGTWLTY	0.38287	13	0.1503	-
		S327L	NP	MEVTPSGTWL	0.07464	MEVTPLGTWL	0.22494	10	0.1503	-
		S327L	NP	MEVTPSGTW	-0.06279	MEVTPLGTW	0.0825	9	0.14529	-
		A411V	NSP2	TSDLATNNLVVMAY	0.00226	TSDLATNNLVVMVY	0.00352	14	0.00126	-
		L65F	ORF3a	TLKKRWQLA	-0.13233	TFKKRWQLA	-0.13233	9	0	-
		L65F	ORF3a	ITLKKRWQLAL	-0.26004	ITFKKRWQLAL	-0.21844	11	0.0416	-
		Q94K	ORF7a	VQELYSPIFLIV	0.15404	VKELYSPIFLIV	0.15404	12	0	-
		I110T, C113Y	ORF7a	VFITLCFTLK	0.15544	VFTTLYFTLK	0.17374	10	0.0183	-
		L118V	ORF8	YEDFLEYHDVRVVL	0.40908	YEDFLEYHDVRVVV	0.40908	14	0	-
		L118V	ORF8	LEYHDVRVVL	0.20083	LEYHDVRVVV	0.20083	10	0	-
		L118V, F120L	ORF8	EYHDVRVVLDF	0.20608	EYHDVRVVVDL	0.25028	11	0.0442	-
		T941S	Spike	LSSTASALGK	-0.09037	LSSSASALGK	-0.2959	10	-0.20553	-
		S582A	NSP3	AIVSTIQRK	-0.05751	AIVATIQRK	0.14833	9	0.20584	-
		S582A	NSP3	AIVSTIQRKYK	-0.23391	AIVATIQRKYK	-0.02807	11	0.20584	-
		E155A	NSP8	FTYASALWEI	0.15017	FTYASALWAI	0.11453	10	-0.03564	-
		I52F	M	RFLYIIKLIF	0.11728	RFLYIIKLFF	0.10792	10	-0.00936	-
		E253A	NP	KSAAEASKK	-0.07922	KSAAAASKK	-0.13862	9	-0.0594	-
	Immunogenicity scores were predicted using an immunogenicity model, masking anchor residues to assess peptide changes independent of potential impacts on MHC binding (Calis et al 69). ▵score denotes the difference between ancestral and variant peptide immunogenicity scores. Green denotes increase in predicted immunogenicity and red decrease for variant peptide relative to original ancestral seque…
