# Supplementary material for: Extensive evolution and T cell escape by SARS-CoV-2 in a 2.5-year persistent infection of an immunocompromised host
Source: iScience. 2026 Feb 5;29(3):114917. doi: 10.1016/j.isci.2026.114917 (PMC12936837; doi:10.1016/j.isci.2026.114917)
Supplement: Table S8. Lists of mutations associated with resistance to mAb, protease inhibitors or RNA-dependent RNA polymerase inhibitors taken from Stanford coronavirus database (CoV-RDB) [file mmc9.xlsx]

## Sheet: Supp Table 8
	Supplementary Table 8: Lists of mutations associated with resistance to mAb, protease inhibitors or RNA-dependent RNA polymerase inhibitors taken from Stanford coronavirus database (CoV-RDB). None of the mutations listed here are observed in the virus isolated at day 899 of persistent infection.
	List of 493 Spike mAb resistance mutations. Resistance mutations with global prevalence ≤ 1/1,000,000 are shown						List of 113 3CLpro inhibitor resistance mutations. Resistance mutations with global prevalence ≤ 1/10,000,000 are shown		List of 19 RdRP inhibitor resistance mutations
	N234Q	N440I	L452E	V483Y	P499C		T21I		V166A
	L335G	N440K	L452K	E484A	P499D		T25A		V166L
	C336G	N440L	L452M	E484C	P499E		T25E		N198S
	P337A	N440M	L452Q	E484D	P499F		T25N		R285C
	P337C	N440Q	L452R	E484F	P499G		T45I		A376V
	P337D	N440R	L452W	E484G	P499H		D48Y		A449V
	P337E	N440T	Y453A	E484H	P499K		M49I		F480L
	P337G	N440V	Y453F	E484I	P499M		M49L		D484Y
	P337H	N440Y	Y453H	E484K	P499N		M49T		A526V
	P337K	L441S	Y453K	E484L	P499Q		M49del		V557L
	P337L	S443N	Y453M	E484M	P499R		L50F		G671S
	P337M	S443Q	Y453R	E484N	P499S		Y54A		S759A
	P337N	S443Y	Y453S	E484P	P499T		Y54C		V792I
	P337Q	K444A	Y453V	E484Q	P499W		G138S		E796G
	P337R	K444C	L455A	E484R	P499Y		F140A		C799F
	P337S	K444D	L455C	E484S	T500D		F140L		C799R
	P337T	K444E	L455E	E484T	N501M		F140S		E802A
	E340A	K444F	L455F	E484V	N501R		N142D		E802D
	E340D	K444G	L455G	E484W	N501T		N142L		M924R
	E340G	K444H	L455H	E484Y	N501W		N142S
	E340K	K444I	L455M	G485D	N501Y		G143S
	E340L	K444L	L455N	G485H	G504C		S144A
	E340M	K444M	L455P	G485K	G504D		S144D
	E340N	K444N	L455R	G485N	G504F		S144E
	E340P	K444P	L455S	G485P	G504H		S144F
	E340Q	K444Q	L455T	G485R	G504I		S144G
	E340S	K444R	L455W	G485T	G504K		S144H
	E340T	K444S	L455Y	F486A	G504L		S144K
	E340V	K444T	F456A	F486C	G504M		S144L
	A344E	K444V	F456C	F486D	G504N		S144M
	T345K	K444W	F456G	F486E	G504P		S144P
	T345P	K444Y	F456H	F486G	G504Q		S144Q
	T345R	V445A	F456I	F486H	G504R		S144R
	R346A	V445C	F456K	F486I	G504V		S144T
	R346C	V445D	F456L	F486K	G504W		S144V
	R346D	V445E	F456M	F486L	P507A		S144W
	R346E	V445F	F456Q	F486M	K529D		S144Y
	R346F	V445G	F456R	F486N	N856K		C160F
	R346G	V445H	F456T	F486P	N969K		M165D
	R346H	V445I	F456V	F486Q	E990A		M165F
	R346I	V445K	F456Y	F486R	T1009I		M165G
	R346K	V445L	R457N	F486S			M165H
	R346L	V445M	S459P	F486T			M165K
	R346M	V445N	N460A	F486V			M165P
	R346N	V445P	N460C	F486W			M165R
	R346Q	V445Q	N460D	N487A			M165T
	R346S	V445R	N460E	N487D			M165W
	R346T	V445S	N460F	N487E			M165Y
	R346V	V445T	N460G	N487F			E166A
	R346W	V445W	N460H	N487G			E166G
	R346Y	V445Y	N460I	N487H			E166H
	K356Q	G446A	N460K	N487K			E166I
	K356T	G446C	N460L	N487L			E166K
	I358C	G446D	N460M	N487M			E166L
	I358W	G446E	N460P	N487Q			E166M
	I358Y	G446F	N460Q	N487R			E166Q
	C361E	G446H	N460R	N487S			E166V
	C361N	G446I	N460S	N487T			E166Y
	C361P	G446K	N460T	N487Y			L167F
	A363L	G446L	N460V	Y489F			P168del
	Y365A	G446M	N460Y	Y489H			T169I
	Y365C	G446N	I472C	Y489I			H172A
	Y365G	G446P	I472D	Y489L			H172C
	Y365P	G446Q	I472E	Y489M			H172D
	L368D	G446R	I472G	Y489Q			H172E
	S371F	G446S	I472K	Y489V			H172F
	S371L	G446T	I472N	Y489W			H172G
	S371N	G446V	I472P	F490A			H172I
	D405E	G446W	I472S	F490C			H172K
	D405K	G446Y	I472W	F490D			H172L
	D405N	G447A	I472Y	F490E			H172M
	D405R	G447C	Y473A	F490G			H172N
	E406D	G447D	Y473C	F490H			H172Q
	E406W	G447E	Y473E	F490I			H172R
	R408W	G447F	Y473I	F490K			H172S
	T415D	G447H	Y473L	F490L			H172T
	T415G	G447I	Y473M	F490M			H172V
	K417A	G447K	Y473N	F490N			H172Y
	K417C	G447L	Y473Q	F490P			A173T
	K417D	G447M	Y473S	F490Q			A173V
	K417E	G447N	Y473T	F490R			V186A
	K417F	G447P	Y473V	F490S			R188G
	K417G	G447Q	A475D	F490T			R188S
	K417H	G447R	A475E	F490V			Q189I
	K417I	G447S	A475F	F490Y			Q189K
	K417L	G447T	A475I	L492N			T190I
	K417M	G447V	A475K	Q493A			A191T
	K417N	G447Y	A475M	Q493C			A191V
	K417P	N448A	A475N	Q493D			Q192A
	K417Q	N448C	A475Q	Q493E			Q192C
	K417R	N448D	A475R	Q493F			Q192D
	K417S	N448E	A475V	Q493G			Q192E
	K417T	N448G	A475Y	Q493H			Q192F
	K417V	N448H	G476D	Q493I			Q192G
	K417W	N448K	G476E	Q493K			Q192H
	K417Y	N448P	G476H	Q493L			Q192I
	D420A	N448Q	G476K	Q493R			Q192K
	D420E	N448R	G476N	Q493S			Q192L
	D420K	N448T	G476Q	Q493T			Q192N
	D420M	N448V	G476R	Q493V			Q192P
	D420N	N448Y	G476T	Q493W			Q192R
	D420Q	Y449D	T478D	Q493Y			Q192S
	D420R	Y449K	G482P	S494D			Q192T
	D420S	Y449L	V483A	S494H			Q192V
	Y421L	Y449P	V483D	S494K			Q192W
	Y421W	Y449R	V483E	S494N			Q192Y
	N439K	Y449T	V483H	S494P			A193P
	N439S	N450D	V483K	S494R			A194S
	N439T	N450E	V483N	S494W			P252L
	N439Y	N450K	V483Q	S494Y			V297A
	N440D	N450P	V483R	G496S			S301P
	N440E	N450T	V483S	Q498H			T304I
	N440F	L452D	V483W	Q498W			F305L
